# Supplementary material for: Fiber-Coupled Multipass NIR Sensor for In Situ, Real-Time Water Vapor Outgassing Monitoring
Source: Sensors (Basel). 2025 Jun 19;25(12):3824. doi: 10.3390/s25123824 (PMC12197183; doi:10.3390/s25123824)
Supplement: Supplementary file 1 [file sensors-25-03824-s001.zip]

Archive with 1 entries (1 files):
- sensors-3676451-supplementary.pdf
